# Supplementary material for: Dissection of Structural Reorganization of Wheat 5B Chromosome Associated With Interspecies Recombination Suppression
Source: Front Plant Sci. 2022 May 4;13:884632. doi: 10.3389/fpls.2022.884632 (PMC9629394; doi:10.3389/fpls.2022.884632)
Supplement: Supplementary Table S2 — Markers flanking regions of suppression. The markers flanking 5BS_RS and 5BL_RS are in red. [file Table_2.XLSX]

## Sheet: Sv x Zv
Svevo x Zavitan
Co-segregating markers	Markers	Position on genetic linkage map (cM) Sv x Zv	Enlargement coefficient	Position on genetic linkage map (cM) CS x CS-5Bdic	Markers	Co-segregating markers
wsnp_Ex_rep_c68504_67334656, Excalibur_rep_c102143_58, Excalibur_rep_c110121_63, Kukri_c37061_649, wsnp_Ex_c33932_42333941	wsnp_Ex_rep_c68504_67334656	8.13		7.995	wsnp_Ex_rep_c68504_67334656	BS00009810_51, wsnp_Ex_c2459_4591587, BS00083715_51
BS00022336_51, BS00079185_51, D_contig52698_311	BS00022336_51	16.04	3.62844	10.175	BS00022336_51	RAC875_c29907_115, wsnp_JD_rep_c48937_33188230,
BS00065390_51, BS00110489_51, Excalibur_rep_c68375_213, JG_c1889_344, Ku_c69113_923, wsnp_Ex_c12909_20457407, wsnp_Ex_c48257_53217539, BS00077423_51, CAP11_c2608_130, Ex_c67244_1229, Excalibur_c15262_2304, Excalibur_c26040_221, Excalibur_c38653_441, GENE-3450_204, IAAV7800, Kukri_c6633_674, Kukri_rep_c109703_184, Kukri_rep_c69113_985, Ra_c94603_958, Ra_c9995_407, Tdurum_contig11277_532, wsnp_BE60…	BS00045446_51	42.87		26.74	BS00045446_51	BS00065390_51, BS00110489_51, Excalibur_rep_c68375_213, JD_c7452_325, JG_c1889_344, Ku_c69113_923, Kukri_c39743_170, Kukri_c59166_143, wsnp_CAP8_c1594_914839, wsnp_Ex_c12909_20457407, wsnp_Ex_c48257_53217539, wsnp_JD_c10416_11077664, BS00002191_51, IAAV3825, Kukri_c23070_350, Kukri_c34434_1037, Kukri_c36789_230, TA004455-0314, TA008675-0589, tplb0025i03_2004, wsnp_Ex_c53011_56395185
TA003091-1282	BS00092953_51	46.31	3.97688	27.605	BS00092953_51	BS00002208_51, BS00049793_51, IACX6007, Jagger_c505_141, Kukri_c47349_450, RAC875_rep_c105322_99, RFL_Contig3811_3709, wsnp_BE497820B_Ta_2_1, wsnp_Ex_rep_c66651_64963120, wsnp_Ku_c14332_22613741, *Xbarc74, BS00048572_51, IAAV5873, wsnp_BE443187B_Ta_2_1, wsnp_Ku_c20701_30355248
Tdurum_contig42092_1047, wsnp_Ex_c6548_11355524, BobWhite_c8855_299, Excalibur_c17190_534, Excalibur_c55348_283, Tdurum_contig42092_1244, Tdurum_contig42092_348, Tdurum_contig42092_353, Tdurum_contig42092_569, Tdurum_contig42092_947	BS00064767_51	52.18	3.33523	29.365	BS00064767_51	BS00070507_51, BS00108020_51, Ex_c66350_301, Excalibur_c32630_104, Excalibur_c49271_183, IAAV5469, Tdurum_contig42092_348, wsnp_Ex_c6548_11355524, BS00028183_51, Excalibur_c8082_478
TA005322-0586, wsnp_Ex_c10674_17400603, BS00022716_51, BS00069176_51, Excalibur_rep_c110067_199, IAAV2240, Tdurum_contig10911_117, Tdurum_contig10911_155, wsnp_Ex_c20440_29511162	RFL_Contig697_1463	55.67		31.995	RFL_Contig697_1463	Kukri_c9520_288, TA005322-0586, wsnp_Ex_c10674_17400603, BS00094480_51, Excalibur_c25948_366, Excalibur_c54941_571, IAAV52, Kukri_c40046_237, RAC875_c9150_2945,
GENE-3291_770, Kukri_c12288_858, RAC875_c18106_421, RAC875_c18106_457, Tdurum_contig11113_985	Jagger_c3991_101	63.98	3.76871	34.2	Jagger_c3991_101
Excalibur_c9846_458, BobWhite_c19084_575, BS00010301_51, Excalibur_c26411_338, Excalibur_c44034_2067, Excalibur_c44034_479, Excalibur_rep_c67473_264, RAC875_c9528_2045, Tdurum_contig30483_335, tplb0061l23_1365, wsnp_Ex_c44034_50189833, wsnp_Ex_c7244_12439355	BS00093122_51	65.88	4.22222	34.65	BS00093122_51	Excalibur_c9846_458, GENE-3437_148
Kukri_c1137_1421	IAAV7226	78.75		42.665	IAAV7226	Excalibur_c17055_1451, TA001786-1535
wsnp_Ex_c5117_9079282	Ra_c10633_2155	82.65	3.54545	43.765	Ra_c10633_2155	wsnp_Ku_c3102_5811860, *Xgpw3247, Tdurum_contig25513_123, tplb0027f13_1493
Kukri_c6113_189, Kukri_rep_c69276_59	Kukri_c30643_112	84.94	4.24074	44.305	Kukri_c30643_112	BobWhite_c23903_443, BS00087043_51, BS00087696_51, BS00099782_51, Excalibur_c23304_353, Excalibur_c33675_201, Excalibur_c56310_57, IAAV2426, RAC875_c23289_303, RAC875_c32320_88, Tdurum_contig11439_387, Tdurum_contig63997_587, wsnp_Ku_c3294_6125586, Kukri_c35352_483, Kukri_c94990_140, RAC875_c36779_148
TA001138-1003, IAAV1888, Kukri_c45964_273, Kukri_c59540_137, RAC875_c20530_1159, RAC875_c43383_483, TA006116-0815	BobWhite_c11154_279	94.81		52.14	BobWhite_c11154_279	TA001138-1003, TA001138-0446
Excalibur_c6458_593, IAAV5479	RAC875_rep_c114200_428	96.68	4.34884	52.57	RAC875_rep_c114200_428	wsnp_Ex_c11265_18216936
BS00088592_51, BS00092233_51, BS00092234_51, D_GCE8AKX01AQCUQ_47, D_GDS7LZN02IYL6Y_60, RFL_Contig2219_1304, Tdurum_contig10777_70	Kukri_c59657_805	132.06		80.85	Kukri_c59657_805
Excalibur_c23452_310, Excalibur_c23452_352	Excalibur_c23452_401	133.55	3.42529	81.285	Excalibur_c23452_401	Kukri_c1214_948, wsnp_Ex_c3175_5864335, wsnp_Ex_c3874_7036132, RFL_Contig5616_1779
Chara x Glenlea
Co-segregating markers	Markers	Position on genetic linkage map (cM) Cha x Glen	Enlargement coefficient	Position on genetic linkage map (cM) CS x CS-5Bdic	Markers	Co-segregating markers
BS00083715_51, BS00022525_51, BS00067550_51, BS00107529_51, RFL_Contig4911_357, Tdurum_contig14130_245, Tdurum_contig14130_315, wsnp_Ex_c607_1204733, wsnp_Ex_c607_1204908, wsnp_Ex_c831_1625061, wsnp_Ku_c10586_1746469	BS00009810_51	8,81		7.995	BS00009810_51	wsnp_Ex_c2459_4591587, wsnp_Ex_rep_c68504_67334656, BS00083715_51
wsnp_BF201102B_Ta_2_5, GENE-3622_277, TA015732-1144, Tdurum_contig71099_245	BobWhite_rep_c50066_63	27,79	6.22295	11.045	BobWhite_rep_c50066_63	wsnp_BF201102B_Ta_2_5
JD_c7452_325, Ku_c69113_923, Kukri_c32583_540, Kukri_c59166_143, Tdurum_contig31845_322, wsnp_CAP8_c1594_914839, wsnp_Ex_c48257_53217539, wsnp_JD_c10416_11077664, BobWhite_c28958_178, BobWhite_c7406_394, BS00007437_51, BS00066628_51, BS00077423_51, BS00092354_51, CAP12_c2009_335, Ex_c67244_1229, Excalibur_c26040_221, Excalibur_rep_c101549_745, Excalibur_rep_c68199_123, Excalibur_rep_c91489_103, G…	BS00110489_51	45.05		26.74	BS00110489_51	BS00045446_51, BS00065390_51, Excalibur_rep_c68375_213, JD_c7452_325, JG_c1889_344, Ku_c69113_923, Kukri_c39743_170, Kukri_c59166_143, wsnp_CAP8_c1594_914839, wsnp_Ex_c12909_20457407, wsnp_Ex_c48257_53217539, wsnp_JD_c10416_11077664, BS00002191_51, IAAV3825, Kukri_c23070_350, Kukri_c34434_1037, Kukri_c36789_230, TA004455-0314, TA008675-0589, tplb0025i03_2004, wsnp_Ex_c53011_56395185
BS00009789_51	wsnp_BE497820B_Ta_2_1	52.89	8.42775	27.605	wsnp_BE497820B_Ta_2_1	BS00002208_51, BS00049793_51, BS00092953_51, IACX6007, Jagger_c505_141, Kukri_c47349_450, RAC875_rep_c105322_99, RFL_Contig3811_3709, wsnp_Ex_rep_c66651_64963120, wsnp_Ku_c14332_22613741, *Xbarc74, BS00048572_51, IAAV5873, wsnp_BE443187B_Ta_2_1, wsnp_Ku_c20701_30355248
TA001786-1535, GENE-3028_191, TA003468-0770	Excalibur_c17055_1451	72.11		42.665	Excalibur_c17055_1451	IAAV7226, TA001786-1535
BS00087696_51, BS00099782_51, Excalibur_c23304_353, Excalibur_c56310_57, Kukri_c30643_112, RAC875_c32320_88, Tdurum_contig11439_387, Tdurum_contig63997_587, wsnp_Ku_c3294_6125586, BobWhite_c3995_536, BS00000137_51, BS00000592_51, BS00012038_51, BS00020982_51, BS00021971_51, BS00022017_51, BS00029869_51, BS00044388_51, BS00067841_51, BS00068805_51, BS00079316_51, CAP12_c703_150, Ex_c26924_745, Ex_…	BS00087043_51	86.16	8.56707	44.305	BS00087043_51	BobWhite_c23903_443, BS00087043_51, BS00087696_51, BS00099782_51, Excalibur_c23304_353, Excalibur_c33675_201, Excalibur_c56310_57, IAAV2426, Kukri_c30643_112, RAC875_c23289_303, RAC875_c32320_88, Tdurum_contig11439_387, Tdurum_contig63997_587, wsnp_Ku_c3294_6125586, Kukri_c35352_483, Kukri_c94990_140, RAC875_c36779_148
CAP8_c2687_128, CAP8_c890_220, tplb0060e05_1182, wsnp_Ex_c49423_54028488, wsnp_Ku_c21770_31551190	Tdurum_contig27797_1114	89.53		48.66	Tdurum_contig27797_1114	BS00067744_51, Kukri_c49101_731, Tdurum_contig27797_654
wsnp_Ra_c20970_30293227, BobWhite_c3552_1303, BobWhite_c3552_1588, Ex_c67086_584, Excalibur_c12048_1756, GENE-2239_795, IAAV2160, IAAV2219, IAAV8463, Ra_c20970_500, RAC875_c31614_450, RAC875_c50755_244, RAC875_rep_c97153_66, TA006199-1015, wsnp_Ex_c12048_19288999, wsnp_Ra_c20970_30293078	IACX5702	93.47	4.55491	49.525	IACX5702	wsnp_Ra_c20970_30293078
Excalibur_rep_c107626_110, Kukri_c27433_1819, BobWhite_c14619_562, BobWhite_c38741_108, BobWhite_c38741_305, BS00011633_51, BS00029348_51, Excalibur_c19275_95, Excalibur_rep_c108404_225, GENE-4868_140, JD_c2888_218, Kukri_c27433_2333, Kukri_c61542_121, Kukri_c7967_1450, RAC875_c10914_337, RAC875_c15517_355	Excalibur_c37910_276	136.77		76.53	Excalibur_c37910_276	Excalibur_rep_c107626_110, IAAV8455, Kukri_c27433_1819, RAC875_c19660_1530, wsnp_Ex_c7193_12354542, BobWhite_c6685_1922, Excalibur_c17032_261, Excalibur_c9969_98, wsnp_JD_c8978_9893945
CAP11_c7700_247, D_GDEEGVY01AU4CW_149, BobWhite_c15241_604, BS00104690_51, Excalibur_c21971_522, IAAV3369, IAAV8023, RAC875_c88582_316, wsnp_BE403214B_Ta_2_1, wsnp_Ku_c4427_8029592	BS00064423_51	142.33	12.7816	76.965	BS00064423_51	BS00018740_51, CAP11_c7700_247, D_GDEEGVY01AU4CW_149, RAC875_c38873_1118, wsnp_Ku_c3151_5892200, wsnp_Ra_c38873_46699852, BobWhite_c33898_150, Ku_c1970_1921
Hermon x Langdon
Co-segregating markers	Markers	Position on genetic linkage map (cM) Hr x Ldn	Enlargement coefficient	Position on genetic linkage map (cM) CS x CS-5Bdic	Markers	Co-segregating markers
	BS00009810_51	11.4		7.995	BS00009810_51	wsnp_Ex_c2459_4591587, wsnp_Ex_rep_c68504_67334656, BS00083715_51
RAC875_c29907_115	BS00022336_51	16.3	2.24771	10.175	BS00022336_51	RAC875_c29907_115, wsnp_JD_rep_c48937_33188230
	Excalibur_c32422_152	28		21.335	Excalibur_c32422_152	BS00023072_51, BS00063769_51, IAAV2411, *Xbarc340, wsnp_Ex_c214_421541
wsnp_Ku_c48254_54492007, Tdurum_contig25393_218, wsnp_Ex_rep_c104986_89538820, BS00065930_51, wsnp_Ex_c7483_12800686, JD_c947_819, Tdurum_contig93270_1008, RAC875_c51478_173, Tdurum_contig25068_259, wsnp_Ku_c11721_19085513, wsnp_Ku_c11980_19464222, Ku_c439_1308, Kukri_c40388_844	Jagger_c6508_51	34.6	4.94382	22.67	Jagger_c6508_51	Kukri_c13224_551, *Xicg25, *Xicg57, Ku_c4349_1791, Kukri_c73901_100
Tdurum_contig42092_348, Tdurum_contig42092_1047, wsnp_Ex_c6548_11355524	BS00064767_51	45		29.365	BS00064767_51	BS00070507_51, BS00108020_51, Ex_c66350_301, Excalibur_c32630_104, Excalibur_c49271_183, IAAV5469, Tdurum_contig42092_348, wsnp_Ex_c6548_11355524, BS00028183_51, Excalibur_c8082_478
Ex_c1583_1688, GENE-3506_53, Tdurum_contig52447_814, Tdurum_contig52447_814, wsnp_Ex_rep_c66903_65319487, IAAV4188, wsnp_Ex_rep_c68023_66768700	BobWhite_c47103_205	53.6	3.918	31.56	BobWhite_c47103_205	Ex_c1583_1138, Ex_c1583_1688, GENE-3506_53, IAAV4188, Tdurum_contig52447_814, wsnp_Ex_rep_c66903_65319487, wsnp_Ex_rep_c68023_66768700, wsnp_Ex_rep_c69631_68583202
Tdurum_contig10911_117	TA005322-0586	53.9		31.995	TA005322-0586
wsnp_Ku_c29780_39658445, wsnp_Ex_c2615_4862266, wsnp_Ex_c47152_52446529	IACX2883	59	11.4607	32.44	IACX2883
	Ra_c10633_2155	87.7		43.765	Ra_c10633_2155	wsnp_Ku_c3102_5811860, *Xgpw3247, Tdurum_contig25513_123, tplb0027f13_1493
Ku_c11429_519, BS00029869_51	Kukri_c30643_112	92.7	9.25926	44.305	Kukri_c30643_112	BobWhite_c23903_443, BS00087043_51, BS00087696_51, BS00099782_51, Excalibur_c23304_353, Excalibur_c33675_201, Excalibur_c56310_57, IAAV2426, RAC875_c23289_303, RAC875_c32320_88, Tdurum_contig11439_387, Tdurum_contig63997_587, wsnp_Ku_c3294_6125586, Kukri_c35352_483, Kukri_c94990_140, RAC875_c36779_148
wsnp_Ku_c21770_31551190	Tdurum_contig27797_654	98.4		48.66	Tdurum_contig27797_654	BS00067744_51, Tdurum_contig27797_1114, Kukri_c49101_731
	BS00011514_51	99.9	3.48837	49.09	BS00011514_51	wsnp_RFL_Contig2809_2587619
	IACX5702	101.6	3.90805	49.525	IACX5702	wsnp_Ra_c20970_30293078
Kukri_c27433_1819, wsnp_Ex_c7196_12357989, Excalibur_rep_c107626_110, wsnp_JD_c8978_9893945	BobWhite_c6685_1922	146.7		76.53	Excalibur_rep_c107626_110	Excalibur_c37910_276, IAAV8455, Kukri_c27433_1819, RAC875_c19660_1530, wsnp_Ex_c7193_12354542, BobWhite_c6685_1922, Excalibur_c17032_261, Excalibur_c9969_98, wsnp_JD_c8978_9893945
	CAP11_c7700_247	149.2	5.74713	76.965	CAP11_c7700_247	BS00018740_51, BS00064423_51, D_GDEEGVY01AU4CW_149, RAC875_c38873_1118, wsnp_Ku_c3151_5892200, wsnp_Ra_c38873_46699852, BobWhite_c33898_150, Ku_c1970_1921
